# Supplementary material for: Combination of Symptom Profile, Endoscopic Findings, and Esophageal Mucosal Histopathology Helps to Differentiate Achalasia from Refractory Gastroesophageal Reflux Disease
Source: Diagnostics (Basel). 2021 Dec 13;11(12):2347. doi: 10.3390/diagnostics11122347 (PMC8700273; doi:10.3390/diagnostics11122347)
Supplement: Supplementary file 1 [file diagnostics-11-02347-s001.zip]

Archive with 1 entries (1 files):
- diagnostics-1496596-supplementary.pdf
